# Supplementary material for: Chiral Recognition Mechanism of 2,13-Bis(hydroxymethyl)-[7]thiaheterohelicene on Ag(111) Investigated by STM and MD Simulation
Source: Int J Mol Sci. 2025 Nov 26;26(23):11458. doi: 10.3390/ijms262311458 (PMC12692249; doi:10.3390/ijms262311458)
Supplement: Supplementary file 1 [file ijms-26-11458-s001.zip]

Archive with 14 entries (10 files):
- ijms-3949154-supplementary/
- ijms-3949154-supplementary/ESI/
- ijms-3949154-supplementary/ESI/.DS_Store
- ijms-3949154-supplementary/ESI/supporting.pdf
- ijms-3949154-supplementary/ESI/video1_equilibration.mp4
- ijms-3949154-supplementary/ESI/video2_racemic_chains.mp4
- ijms-3949154-supplementary/ESI/video3_enantiopure_chains.mp4
- ijms-3949154-supplementary/__MACOSX/
- ijms-3949154-supplementary/__MACOSX/ESI/
- ijms-3949154-supplementary/__MACOSX/ESI/._.DS_Store
- ijms-3949154-supplementary/__MACOSX/ESI/._supporting.pdf
- ijms-3949154-supplementary/__MACOSX/ESI/._video1_equilibration.mp4
- ijms-3949154-supplementary/__MACOSX/ESI/._video2_racemic_chains.mp4
- ijms-3949154-supplementary/__MACOSX/ESI/._video3_enantiopure_chains.mp4
